# Supplementary material for: What Are the Important Factors Influencing the Recruitment and Retention of Doctoral Students in a Public Health Setting? A Discrete Choice Experiment Survey in China
Source: Int J Environ Res Public Health. 2021 Sep 8;18(18):9474. doi: 10.3390/ijerph18189474 (PMC8467983; doi:10.3390/ijerph18189474)
Supplement: Supplementary file 1 [file ijerph-18-09474-s001.zip]

Archive with 4 entries (4 files):
- Figure S1.png
- Table S1.pdf
- Table S2.pdf
- Table S3.pdf
